# Supplementary material for: The core microbiome of cultured Pacific oyster spat is affected by age but not mortality
Source: Microbiol Spectr. 2024 Aug 20;12(10):e00031-24. doi: 10.1128/spectrum.00031-24 (PMC11448229; doi:10.1128/spectrum.00031-24)
Supplement: Table S1 — Pairwise Kruskal-Wallis test. [file spectrum.00031-24-s0004.xlsx]

## Sheet: Sheet1
Supplementary Table 1: Pairwise Kruskal-Wallis test results comparing Shannon Index of the ‘low mortality’ and the ‘high mortality’ cohorts.
Kruskal-Wallis Test	Low Mortality Cohorts	High Mortality Cohorts	H	P-value	Q-value
Pair 1	OY01 (n=4)	OY05 (n=3)	2	0.157	0.436
Pair 2	OY14 (n=5)	OY13 (n=4)	3.84	0.05	0.225
Pair 3	OY15 (n=3)	OY16 (n=3)	0.428	0.513	0.659
Pair 4	OY18 (n=7)	OY19 (n=6)	0.327	0.568	0.681
