# Supplementary material for: The core microbiome of cultured Pacific oyster spat is affected by age but not mortality
Source: Microbiol Spectr. 2024 Aug 20;12(10):e00031-24. doi: 10.1128/spectrum.00031-24 (PMC11448229; doi:10.1128/spectrum.00031-24)
Supplement: Table S2 — OTUs designated as the core microbiome with normalized abundance values per sample. [file spectrum.00031-24-s0005.xlsx]

## Sheet: SupplementaryTable1
	Supplementary Table 2: OTUs designated as the core microbiome with normalized abundance values per sample, taxonomic lineage per OTU is based on the SILVA database. Frequency is derived from the spat sample abundances, differential expression is derived from abundances in water and spat samples.
	ID	BBCF000307	BBCF11009	BBCF20810	BBCF21308	BBCF301806	BBCF42307	BBCF61009	BBCF72008	BBCOY0105	BBCOY0112	BBCOY0119	BBCOY0126	BBCOY0504	BBCOY0511	BBCOY0517	BBCOY1304	BBCOY1311	BBCOY1318	BBCOY1325	BBCOY1407	BBCOY1414	BBCOY1421	BBCOY1428	BBCOY1435	BBCOY1503	BBCOY1510	BBCOY1517	BBCOY1600	BBCOY1607	BBCOY1614	BBCOY1801	BBCOY1808	BBCOY1815	BBCOY1822	BBCOY1829	BBCOY1836	BBCOY1843	BBCOY1905	BBCOY1912	BBCOY1919	BBCOY1926	BBCOY1933	BBCOY1940	BBCOY2000	BBCOY2007	BBCOY2014	BBCOY2021	kingdom
	430e2c1a54b27a9a1603235105ab8d7f	0	0	0	0	0	0	0	0	37.8	3.2	16.4	0	0	0	7.1	0	9.9	0	0	21.9	114.6	99.5	15.8	20.8	41	172.9	198.1	0	21.7	126	0	10.9	91.7	35.9	26.2	12.8	0	52.4	17.8	8.9	16.8	17.1	49.4	0	12.3	127.9	192.7	Bacteria
	01ec664d70fa103defd351f5397c172e	21.2	4.3	0	0	0	0	3.8	20.9	0	0	11.8	61.8	12.7	33.4	24.1	0	38.4	47.8	121.7	0	115.1	222.7	284	55.3	0	13.2	25.4	15.7	0	23	0	14.3	132.7	80.7	55	36.1	9.4	6.5	121.7	32.3	73	65.3	12.5	0	88.1	0	71.2	Bacteria
	249efe65ed6bfb4c10e33177737a42f5	0	0	0	0	0	0	0	0	7.1	0	7.2	7.7	0	3.1	5.1	0	5.1	4.4	10.4	0	9.7	35.8	67.7	69.1	0	8.1	8.9	0	0	0	0	0	0	10.3	15.4	14.8	10.4	0	0	0	18.3	22.9	3	0	0	0	5.5	Bacteria
	b514e36be2b6f2e1af07c67d9f965b9e	4.6	0	0	0	0	0	0	4.2	0	0	36.3	21.9	0	18.2	26.9	0	36.3	20.7	135.7	0	36.8	69.7	276.8	276.4	16.4	35.7	90	0	10.6	117	15.9	0	50.2	69.3	71.2	72.6	78.8	15.2	29.2	47.9	78.5	188.5	302.9	0	14.4	0	0	Bacteria
	fe614c4cdef42c9abdc7bf8f7fb8788b	0	0	0	3.1	0	0	0	0	0	0	0	0	0	9.9	5.2	0	4.1	12.8	43.7	0	47.2	17.2	9	20	14.8	8.7	20.7	0	64.7	80	0	0	86.1	118	65.1	25.1	12.3	14.1	52.1	94.2	51.1	34.7	6	0	0	0	4.7	Bacteria
	8d823fb69ff096f8623ac33497b2935a	0	2.2	0	0	0	2.6	1.9	1.7	20	0	6.8	13.5	0	16.2	8.2	0	7.5	11	24	7.3	22.4	35.2	0	0	0	0	50.3	0	0	27	0	0	14.7	17	26.1	15.9	6.1	0	22.3	20.4	54.2	51.4	51.2	0	0	8.4	0	Bacteria
	6736d9d7d16fa9032e8911c9c41f0e0c	40.9	0	0	14.3	0	0	0	17	0	0	33	110.5	0	74.3	198.9	0	696.2	975	0	363.6	241.7	1060.4	1073.2	836.8	15.2	116.7	323.1	0	36.8	377	0	72.3	101.5	116.5	129.3	141.5	190.8	59.3	98.9	131.8	145.2	144.5	11.6	0	22.8	0	72.6	Bacteria
	7a63872efda9232dc95252ac85cd3794	28.7	22.6	23	0	31.5	29.3	0	40.8	595.7	82.9	120.8	81.2	107.6	29.1	71.6	21.5	155.6	47.3	136.2	160.2	267.1	107	102	44.8	237.4	235.5	117.3	358.4	400.6	117	322	178.6	10.3	22.6	30.4	0	21.7	166.2	0	19.3	22.9	0	58.4	93.6	92.4	0	100.4	Bacteria
	21acddbad3f53a23aacd25ac0fd421f5	0	0	0	0	0	0	0	84	0	0	0	44.9	0	0	7.5	0	0	0	75.7	0	15.6	143.8	316.4	614.6	0	12	258.4	0	0	20	0	10.5	144.7	107.6	667.1	1547.3	685.4	24.3	104.6	0	150.3	338.1	128.2	17.8	0	0	7.3	Bacteria
	70dc620dbb285c99d4448a06d60fa245	0	0	0	0	0	0	0	0	66.2	11.5	37	111.9	400.3	687.9	1678.9	7615.5	3227.4	1553.7	72.3	730.7	125.5	52.9	30.2	29	168.5	393.5	47.4	908.3	80.2	161	1135.6	225.9	322.2	213.2	295.7	72.7	29.5	2152.9	199.3	122.5	116.1	73.4	0	57.9	254.8	155.9	50.7	Bacteria
	e708890a0f1031e2f930ec9eaf41e5f7	0	6	0	0	0	0	0	6.9	21.4	9.4	26.7	13.3	0	0	0	0	0	0	0	15.4	0	0	0	0	0	95.6	79.7	0	0	60	0	1006.6	938.7	1647.4	1619	1343.7	1567.8	207.5	226.6	186.5	315.1	450.3	2841.5	21.5	0	0	15.6	Bacteria
	d6543f8604853481e2d2466a5f918866	0	0	0	0	0	0	0	0	0	25.4	8.3	40.8	124.3	155.3	109.2	30.3	136.9	117	14.7	202.1	20.4	21.7	11.7	15.5	6.6	57.3	19.3	103.4	23.1	55	36.8	77.6	73.9	36.2	31.6	4.6	5.4	305.5	80.6	57.5	36.6	19.2	0	0	45.7	15.8	5	Bacteria
	491a646742d5e473a40a5a820c61f9b9	14.3	0	0	0	0	0	0	0	0	0	31.2	66.1	0	0	17	0	0	34.2	0	64.3	0	5.4	9.4	16.1	0	0	23.8	0	0	0	0	271.8	183.6	158.6	184.4	99	64.9	92.1	250.2	212	322.4	399.7	7.4	0	0	0	0	Bacteria
	dbf02f3605c37021b498ec258b17a01c	0	0	0	0	0	0	0	0	477	6.8	26.5	20.1	41.7	0	0	0	3.2	29.3	0	38.9	0	0	0	0	0	0	0	0	0	0	6	6.9	3.6	4.4	7.2	0	0	4.6	14.3	20.1	11.9	7.5	0	0	8.9	18.6	0	Bacteria
	3f021647a7abed3987e62c908ced7652	0	19.7	0	12.7	0	0	0	0	0	0	0	0	0	0	0	26.9	0	0	0	92.7	0	4.5	11.7	11.7	0	1821.1	1692.3	22.8	117.6	239	232.1	1051.3	179.5	67.6	32.7	12.9	0	207.5	474.9	164.2	76.1	54.2	42.1	306	620.7	0	10.9	Bacteria
	4161d2e9cc2b2affa0b767f5f866838a	0	0	0	0	0	0	0	0	0	8.6	34.5	25.2	0	36.4	15.4	0	35.6	17.9	13.9	0	6.4	11.6	0	0	0	0	5.8	0	0	14	0	0	15.4	11.9	6.1	14.3	6.9	0	0	18.5	19.8	10.9	0	0	22.6	12	18.3	Bacteria
	1f1ed2d28d750ab5d2e8139594bcc56d	4.7	0	0	5	0	0	0	0	25.5	0	17.6	16.4	20.3	18.1	7.6	0	10.5	25.7	39.7	17.6	27.5	9.1	4.7	7.9	34.2	0	26	0	3.6	33	4.5	19.5	22.6	0	0	0	0	9.1	33.2	23.5	0	0	2.4	0	39.7	23.4	13.7	Bacteria
	bdf46a8fd374318598121ad9bdba1a83	0	0	0	0	0	0	0	0	0	0	0	0	0	16.2	5.6	0	0	15.6	12.5	12.3	12.5	6.8	21.7	12.8	0	0	0	0	24.2	10	0	11.4	14.8	9.1	16.8	0	0	7.7	14.7	13.4	16.9	8.8	0	0	0	0	35.7	Bacteria
	125d9fd5900359875f0fc507cbb1c9ed	0	0	0	0	0	0	0	0	0	0	0	6.5	10.8	4.2	3.3	0	0	0	20.8	0	9.1	0	8.1	12	7.5	0	21.1	0	7.7	15	0	1.7	3.3	0	23.9	14.8	5.7	6.7	4.3	0	2.9	0	56.9	0	0	0	0	Bacteria
	d3ee6618b887c58b301c2e8233c45bef	0	0	0	0	0	0	0	0	31.3	0	10.2	7.5	0	7.2	3.9	0	5.1	6.2	24.9	0	43.3	6.5	0	4.4	0	43	99.6	0	0	40	0	0	9.3	0	26.4	8.6	3.1	4.3	9.2	0	22.2	11	7.5	0	0	0	0	Bacteria
	5dab6ce6ccf8ac98075a3da926a2d587	0	0	0	3	0	0	0	9.6	0	7.5	24	88.1	0	0	4.4	0	0	3.6	22.1	0	6.5	27.9	36.4	16.5	0	0	44.4	0	0	53	0	0	30	102.9	236.2	131.3	127.4	0	15.8	138.7	309.2	198.5	6.6	9.2	0	0	0	Bacteria
	dbf1e169fdb7c3ad98ef622b22e52d43	0	0	0	0	0	0	0	0	0	0	10.9	0	0	18.1	42.4	0	10.7	25.3	47.3	7.5	20	46	48	21.1	0	0	19.3	0	0	0	0	4.1	10.8	15.6	0	0	39.5	5.3	16.8	21.5	41.2	64.9	0	0	4.2	0	7.6	Bacteria
	1ba30ae62cf60f960d1a2c415f8be237	9.4	13.1	0	22.8	25.8	13.1	9.9	37.5	175.3	414.3	2592.4	3604	18	959.4	4362.2	1.8	692.8	1686.9	2967.7	221.3	1034.4	2354.3	3544.6	2228.3	57	132.8	435	0	33.6	633	23.7	96.2	747.8	2067.2	3974.8	4758.9	6650.1	216.4	400.5	2136.3	4428.7	5491.1	1606.3	145.1	259.8	48.3	535.2	Bacteria
	3fe8c137b85bfda00a837b629ac17d9b	0	0	0	0	0	0	0	0	0	5.1	14.3	14.9	0	28.4	42.7	0	41.4	32.9	11.8	7.6	15.2	19.6	27.2	0	0	0	2.6	0	0	11	0	0	21.8	17.4	11.3	10.2	8.1	0	17.4	28.4	28.9	17	0	0	0	0	53.5	Bacteria
	11ca284ca1d707c8c6d40d1848ab28c3	0	0	0	1.5	0	0	0	0	0	5.8	19.2	28.9	0	2.1	7	0	0	5	19.3	0	11.6	32.3	27.9	25.1	0	0	3.8	0	0	0	0	0	3.3	11.2	12.4	29.2	38.5	0	0	13.9	45.3	71.3	41.5	0	0	0	9.8	Bacteria
	0568b31e114cdc9dc12ebeee0cb59576	0	0	0	0	0	0	0	0	0	0	46.2	79.5	0	37.8	76	0	17.3	58.7	26.1	0	28.8	48.4	110.7	55	0	0	0	0	0	31	0	0	17.6	30.7	45.6	36.8	42.3	0	6.1	39.7	59.3	48.9	20	0	21.3	0	15.3	Bacteria
	e41d26e9b5ca353fffb75fd0b68dd18d	0	77.8	0	5.7	0	23.5	9.3	18.3	0	0	0	0	0	82.7	183.7	0	100.4	354.3	286.6	105.1	259.8	243.9	181.6	111.1	136.2	448.5	432.6	0	223.5	370	0	74.8	360.7	556	273.6	172.5	102.4	253.9	259.8	466.6	389.7	199.4	14.2	0	36	0	22.3	Bacteria
	6de3dfa83384062bd67849cdbc75216d	0	0	0	0	0	0	0	0	0	9.4	34.3	27.5	0	7.3	39.1	0	0	18.3	64.3	0	14.1	28.8	35.1	15.3	0	0	8.6	0	0	0	0	0	19.2	34.8	39.7	19.9	32.7	11.7	0	19.4	34	39.5	12.6	0	12.8	0	23.2	Bacteria
	8043c8ca19b65a45628546e8c63c4668	0	0	0	0	0	0	0	0	0	0	0	0	0	6.3	6.1	0	32	18.2	0	19.2	17.1	3.3	6	0	2.9	38.1	10.9	0	23.3	25	0	14.5	8.9	5.5	6.7	6.4	0	122.7	0	0	1.4	0	0	0	0	0	0	Bacteria
	a85e6b4dcaccb28a4aaabb9f4deaefc5	0	0	0	8	0	0	3.6	0	9.3	75.4	290.8	130.2	35.1	172.5	55.6	0	98.6	30.2	11.9	9.2	0	16.2	26.9	41.2	0	0	0	0	0	0	0	0	24.5	41.6	52.8	159.2	226	0	16.6	27.9	70.7	150	60.3	0	54.8	0	217.4	Bacteria
	09ba79b9d9066fbe140806cc28d5f5c9	28.5	57.8	2	38.9	12.6	2.6	30	16.9	13.1	133.2	160.1	324.4	170.3	575.6	591.4	0.1	422.2	969	576.2	564.3	1067.7	1155.7	572.4	604.2	299.2	1177.4	569.6	270.3	992	428	15.1	1315.2	2236.5	2371.4	951.9	1329.4	676.2	846	2660	2668.1	1163	800	97.9	126.5	404	111.4	222.1	Bacteria
	1dc3c28a0734ebf9354b93da15622f1f	0	5.8	0	0	5	0	0	0	13.5	6.4	57.8	45.3	0	104	16.3	0	103.5	28.9	19.6	25.3	14.8	13.3	9	10.2	16.2	20.1	29	5	3.2	15	0	4.4	12.5	12.8	14.2	7.6	7.8	28	7.5	5.5	18.1	13.1	3.2	0	7.3	0	2.4	Bacteria
	36eb94d20d82588034ce7471f6116b36	2.4	0	0	4.9	0	0	0	0	10.4	4.5	69.7	64.2	29.2	116.4	41.8	0	49.5	17.8	33.3	38.7	35.1	29.9	35.2	29.8	19.6	17.3	50.1	0	2.4	53	11	4.3	44.4	45.1	54.1	49.8	29.1	10.9	19.1	24.6	41.6	63.7	14.3	0	8.8	0	0	Bacteria
	55723a8e7e7ccdd0777ad14b431fcfd6	0	0	0	5.9	11.1	0	0	0	42.2	53.4	294.8	275	19.2	128.5	189.9	0	229.2	350.1	76.6	52.8	244	184.3	56.1	44.6	41.5	70.5	187.3	0	10.4	128	0	40.8	200.3	115.4	42.9	45.5	19.2	131.3	90.9	162.7	95.9	42.6	6	0	46.5	0	27	Bacteria
	e080e72b1270eabee277e8f8983f24db	0	0	0	0	0	0	0	0	0	0	0	0	24.1	5.9	3.9	0	69.9	19.9	6.7	60.7	5.8	4	0	8.1	0	25.8	5.8	0	11.8	27	0	25.9	33.3	21	22.2	10.7	10.7	50	39.4	12.6	17.7	0	0	0	0	0	12.7	Bacteria
	02150b3487ce1fd827c6d33865783b73	0	1.7	0	0	0	0	0	0	0	0	4.5	3.8	0	0.3	2	0	4.5	1.8	3.3	3.9	2.5	2.6	8.9	3	0	0	10.3	2.9	7.7	11	0	0	25.3	8.7	18.5	11.8	12.2	33.4	9.3	15.5	24.5	26.5	2.3	0	0	0.9	0	Bacteria
	5a1b1e38b4513fa7251d6863c54d3197	0	0	0	0	0	0	0	0	0	52.8	29.5	14.9	23.6	62.5	12.8	0	0	13.8	0	29.9	19.6	52.7	44.3	55.3	23.3	19.7	38	16.3	21.5	207	0	26.3	27	17.4	10.4	14.7	17	79.9	0	0	17.6	0	4.6	0	0	24.3	0	Bacteria
	cb6188d3823838e89905b72970d410a8	0	12.2	0	14	0	7.6	8.8	20.8	176.9	123.1	23	6.7	40.3	12.2	0	146.7	3.4	0	8.3	40.4	71.1	35.2	11.9	10.3	416.4	275.1	123.9	101.4	74.8	65	407.8	29	8.8	0	0	0	0	163.2	35.9	0	0	0	0	576.2	11	19	6.2	Bacteria
	63a4b8e40c100e72118caea46834384b	0	8.7	0	3.9	13.3	6	6.7	0	36.9	4	48.8	101.2	44.2	69.3	35	0	55.7	36.6	32	12.6	16.7	31.4	35.1	59.3	13.2	9.9	32.3	0	0	19	0	11.3	21.5	38.1	42.6	37.1	34.1	23.8	20	24.8	31.1	62.8	47.8	0	6.5	0	10	Bacteria
	f0c69fb9da1055559f7709da735740b6	0	0	0	0	18.5	0	0	0	29.6	93.5	150.4	152.3	0	19.1	17.9	0	7.5	17.2	37.2	0	28.4	23.5	21.2	64.6	0	2	11.1	0	0	57	0	4.4	10.1	24	7.6	51.8	32.2	26.1	0	0	0	6.9	8.8	0	15.5	0	31.1	Bacteria
	676779099745e11df82974e62c5894c2	8.8	21.3	0	35.2	11.2	15.6	25.1	17.3	0	4.1	60.5	185	105.8	139	104.9	2.5	157.2	107.4	136.9	216.1	113.1	98.7	135.5	325.2	162.9	151	72.6	42.7	251.8	153	22.7	96.4	57.1	84.9	56.4	132.5	96.5	179.8	90.5	97.1	92.1	93.5	7.6	0	123.9	19	40.1	Bacteria
	6310888eb9f88efbcde9b8b5e56070a0	0	0	0	0	0	0	0	0	0	0	0	11.5	14	42.1	10.7	0	21.8	33.8	20.2	48.5	30.3	9.6	0	20.3	40.1	78.1	16.1	9.8	21.1	20	0	63.5	36.9	30.2	4.5	6.3	2.5	34.8	51.2	35.3	14.3	0	0	0	12.3	0	10.2	Bacteria
	19daf6b0bd84b5e24aecfc4d60f006ae	0	1.9	0	0	0	0	0	0	0	0	12.1	19.7	0	4.8	14.1	0	10.6	11.5	7.9	13.7	11.3	2.9	17.5	14.7	0	0	0	0	11.3	37	0	0	5	0	0	4.9	2.7	12.2	7.2	5.9	11.9	2.2	0	0	4.6	12.9	0	Bacteria
	a35b2910895d01ebfa2ebefcdd8a4065	0.7	9.2	1.5	15.3	2.6	0	5.8	5.7	1.8	1.5	27.8	34.3	11.6	63.9	33.5	0	16.5	28.7	28	25	27	76.3	39	41.6	0.9	45.5	52	1.8	12.6	29	0.8	5.8	84.8	92.1	100	66.2	44.8	30.6	55.7	60.3	105.8	65.7	11.2	0	9.9	1.3	10	Bacteria
	5184e816a7ad68f6433394903624bbed	6.3	10.6	0	14.4	0	8.7	10.6	15.7	27.8	34.8	174.2	74.9	6	24.2	66.2	0	56.7	155.7	176.4	78.1	140.4	38.4	89	79.6	50.3	97.4	109.4	0	9.5	188	0	51.7	125.1	97.7	25.3	35.7	44.1	182.6	54.9	73.4	87.7	62.6	9.9	0	0	6.5	14	Bacteria
	993c7167ef3e52806f01879d08402dbd	0	16.5	0	0	0	0	8.1	15.8	86.7	154.6	312.6	224.7	65.9	135	66.4	0	58.2	99.5	80	51.1	132.9	84.7	82.4	181.1	14.4	28.2	54.5	0	44.4	96	0	33.6	72.6	74.5	61.7	104	50.7	81.2	46.4	73.9	59.9	53.3	23.6	34	74	35.2	114.8	Bacteria
	596f514df7b4b99342e598812a6193f1	10.5	5.4	0	7.2	12.1	0	4.7	0	59.3	46.6	186	97.9	16.8	294.5	102.1	0	266.3	242.3	35.2	148.3	171.7	69.4	70.8	32.8	40.1	83.4	98.5	0	0	49	0	24.3	69.6	98.3	80.2	80.7	67.3	77.5	36.5	81.8	72.5	59.9	81.2	0	18.1	0	6.8	Bacteria
	ca77aaf03f60e356dccd77571e794dee	9.5	5.9	0	11.6	14	0	7.2	0	13.5	25	33.6	33	57.4	92.7	71	0	62.5	37.1	34.9	32.3	19.4	22.1	40.5	87	0	0	4.7	3.6	6.2	50	0	15	42.5	61.2	36.8	44.4	39.2	46.2	18.3	70.5	63.6	57.2	51.3	0	43.7	0	16.9	Bacteria
	d4a39e90b6f77a7a792d7105530971b8	0	10.1	0	0	11.2	0	2.6	0	75.8	11.7	9.1	16.1	0	22	7.7	127.9	116.2	84.3	30.2	119.1	58	19.9	5.7	4.5	25.2	101.4	0	0	7.4	9	18.6	257.2	36.4	20.3	0	0	0	135.8	22.5	13.9	5.2	0	0	61	158.5	619.8	230.8	Bacteria
	31f06fd0cdecf16390a44e67bddb6d91	0	0	0	0	0	0	0	0	215.6	136.2	24.6	5.4	13.5	5.4	0	47.3	34.8	5.6	9.5	36.9	17.1	0	0	2.6	330.3	40.5	0	28	2.9	0	94.5	44.5	4.9	0	0	0	0	24.4	4.3	5.6	5.6	0	0	378.1	123.1	568.5	44.6	Bacteria
	bcfb2e30a92172f42ed596464014101c	3.1	63.6	4.3	22.2	5.3	0	32.2	2.4	0	13.1	5.1	13.8	95.9	482.8	53.5	1386.5	1046.9	169.4	50.4	437.5	474.1	385.8	283	144.2	82.6	248.3	159.8	47.6	385.4	140	60.7	1942.7	91.3	33.3	17.8	16.5	16.2	319.6	228.5	103	84.5	54.2	12.4	3956.8	1174.2	970.9	843.1	Bacteria
	3edef9d24a69d193a3dd55e0bcf373d3	0	0	0	0	0	0	0	0	0	10.5	28.2	32.2	6.9	45.6	44.6	0	32.9	26.9	40.7	45.2	56.1	44.9	60.9	64.7	25.7	43	54	0	0	57	0	28.5	27.4	28.4	54.5	47.6	28.2	40.3	35.5	62.4	62.8	73.4	31	0	56.1	0	30.3	Bacteria
	dcd48edca09e18e8e842366568a12722	0	0	0	0	0	0	0	0	0	0	26.8	8.8	16.9	55.5	14.4	0	9.4	6.6	8.6	0	0	16.1	7.7	33.2	0	0	11.7	0	0	4	0	0	5	4	6	13	8.7	7.1	0	0	5.3	5.3	23.4	0	0	0	0	Bacteria
	f2b870c444f9c55861a8a906ebec69d3	0	0	0	0	0	0	0	0	0	0	14.2	7.3	0	0	0	0	15.8	14.3	14.2	42.7	15.6	8.9	0	17	0	0	0	0	6.8	28	0	23.8	15.3	23.7	20.3	29.3	39.8	61.8	11.4	0	12.3	10.7	6.6	0	9.7	18.1	62.9	Bacteria
	21e52693d3317fa40e73f6e24a66b16d	0	0	0	0	0	0	0	0	0	1.6	32.4	24.1	0	14.8	26.4	0	28.6	19.6	11.5	0	7.1	5.1	14.7	13.5	0	0	0	0	4.8	0	0	2.7	0	5.3	14.5	11.5	0	0	0	2.5	14.5	10.4	2.3	0	0	0	3.4	Bacteria
	889497ad8e64fd6a409cc3b5d86c9ca1	0	5.6	0	0	1.3	0	0	7.8	13.1	3.3	29.5	42.8	0	44	47.8	0	64.3	61	73.3	26.9	74.4	51.4	35.6	28.4	6.4	16.3	38.9	4.4	3.7	44	0	2.8	6.9	5.2	15.1	8.5	5	22.3	8.3	1.4	17.9	15.8	1.9	0	19.1	0	5.8	Bacteria
	2038eec835ba9f4537dd513c300bd128	0	0	0	0	0	0	0	0	0	4.5	11	4	0	5.5	0	0	0	0	15.5	0	13.9	40.7	43.9	68.5	0	7.4	0	0	6.1	12	0	0	2.9	0	10.2	15.9	16.4	0	6.4	9.9	9.4	19.4	9	0	10.2	22.9	9.1	Bacteria
	b3bd9408b28d068d56aaa2df70be6b34	0	50.5	0	11.5	10.1	5.1	27.1	0	17.8	30.3	69.9	25.9	135.2	17.6	48.8	1.6	63	93.5	178.3	263.8	232.9	53.5	16.9	13.6	284.2	611.7	47	33	56.5	22	9	45.2	26.2	35.2	45.7	35.5	11.8	56.7	30.2	13.7	31.3	27.3	33.6	0	41.1	0.8	64.1	Bacteria
	4d427524f6c505bb1a5b417dfeac818d	0	0	0	0	0	0	0	0	9.7	4.9	35.9	19.3	6.4	0	6.8	0	45.3	15.7	12.8	5.6	27.6	9.8	12.5	0	0	40.2	32.2	4.8	20.7	38	0	0	21.3	9.5	22.3	2.1	7	13.8	7.8	8.9	25.8	12.5	19.8	0	15.8	14.4	19.4	Bacteria
	bd755eb4aceb2d843f88e25454c5f6b5	2.1	13.3	3.1	10.2	0	6.2	12.4	7.5	1.9	25.9	16.4	44.2	9.9	73.2	51.4	0.6	82.9	57.4	54.7	52.4	135.5	167.8	72.1	45.2	17.2	96.9	35.1	27.6	102.8	35	7.1	286	107.6	167.3	58.1	91.1	68.7	78.6	224	194.2	109.2	62.2	12.7	15.2	110.1	27.8	54.4	Bacteria
	4750fb30a96b164a8248164745739157	0	6.4	0	0	12.4	0	5.8	0	0	23.5	56.9	38.6	3.4	52.4	13.1	62.5	87.3	31.9	14.9	53.6	58.3	113.1	59.9	34.6	28	55.3	22.1	15.1	82.7	30	14.1	205.8	34.2	19.8	5.4	13	5.7	60.5	64.4	29.9	25.9	11.1	0	515.3	111.2	171	114.9	Bacteria
	6bda9eccceef672797d0278bfbdb6f37	4.3	0	0	0	18.6	0	0	0	0	26.4	101.8	116.8	12.7	86.2	64.7	0	53.4	56.1	56.6	43.6	32.7	28.3	69	81.8	40.3	22.3	30.5	0	9.9	47	0	0	25	16.4	19.3	41.3	38.6	27.4	18.7	24.2	26.7	40	5.2	0	10.5	1.5	7	Bacteria
	447ce24138eb2de774cd4739cc6cef9c	30.7	30	0	34.1	33.1	0	31.6	22.9	30.7	136.5	356.4	218	27	1334.9	408.5	0	451.5	484.1	102.6	118.5	90.9	60.1	23.8	36.4	0	37.5	24.2	0	138.9	50	9.3	50.5	516.7	395.8	111	94.1	43.7	568.5	462.3	450	192.9	68.4	10.2	0	175.4	0	145.9	Bacteria
	e468bb1c0873e9a78845ac975c7f0ffc	0	122.9	11.7	208.5	0	22.8	189.4	225.9	0	0	25.2	73.2	80	1749.2	1408.3	0	545.4	1991.5	866.1	900	1354.6	1622	340.9	307.4	77.1	435.9	376.3	16	1294.1	284	0	256.3	1834.5	1093.2	301.3	181.7	100.7	1451.3	1253	1109.3	407.5	135.7	28.6	0	143.3	26.4	88.8	Bacteria
	2dd9b9c3350cdef5d143a006f665ead6	11.4	0	0	28.2	7.5	13	0	38.9	22.8	50.3	116.7	90.7	8.6	56.5	470.7	0	41.4	144.1	414	68.4	268.1	521.3	762.8	637.6	23	163	677.1	31	39.7	650	0	19.5	66.6	140.7	124.3	106.3	145.5	43.2	42	112.4	137.2	146.8	1382.1	0	30	15.6	0	Bacteria
	ab1c3e754973c3376d437bb4a1837baa	0	0	0	0	0	0	0	0	0	9.2	10.7	14.2	0	13.6	51.8	0	17.2	92.1	53.5	21.7	26	186.7	134.2	247	0	8.2	42.2	0	0	15	0	0	99.1	107.5	124.7	127.9	103	30.3	34.2	32.6	71.8	71.2	523.5	29.2	10.8	9.5	61.7	Bacteria
	44d1fdc73f782acc90e1d8559fef23a9	6.7	0	0	0	4.9	0	0	0	0	3.3	18.9	48.4	0	7.2	64.6	0	13.8	51.4	15.5	28.8	19.9	82.9	92.7	100.8	35.3	32	125.4	0	7.2	73	0	0	36.7	69.4	69.9	51	60.6	30.1	55.5	56.4	95.7	83.9	1376.7	0	0	0	0	Bacteria
	6dd2771eda7c35ee3ec2a75247f2ad78	0	0	0	0	4.8	0	3.8	0	8.2	9.8	20.1	10.6	78.7	21.3	15.1	0	0	7.6	0	12.4	0	0	0	0	0	0	10.5	0	0	41	5.5	4.7	73.3	78.8	113.3	66.7	52.1	61.8	58.1	57	45.8	23.2	106.8	0	38.8	0	89.4	Bacteria
	2179b13bb3ef1e330d6a375f5612e508	0	5.6	0	0	0	0	0	0	13.1	3.3	18.9	13.9	25.7	6	21.2	0	9.5	14.1	28.7	17	16.5	4.2	5.3	6.8	16.9	0	47.1	0	16.6	24	3.8	0	2	9	2.1	6.1	0	7.4	0	6.7	0	5.7	2.1	0	0	5.2	0	Bacteria
	8a79cc86c7184e6d040cc3edc6f83355	0	1.3	0	0	0	0	0	11.6	0	0	0	0	0	0	0	0	0	7.5	21	0	4.7	5.1	0.7	0	0	0	21.7	4.9	8.3	55	0	9.9	81.6	156.8	120.3	35.1	29.2	7.6	94.5	167.2	107.8	53.4	2.1	0	0	0	0	Bacteria
	582a6a6dea03ea86b2dcd7abfb8d1e9d	0	0	0	0	0	0	0	0	0	0	10.6	17	0	26.5	35.5	0	43.2	15.7	43.4	0	38.9	27.9	15.4	11.2	0	5.7	27.1	0	23.8	13	0	0	7.6	9.4	21.4	6.8	0	14.4	3.4	12	33.8	11.6	3.9	0	33.9	3	9.5	Bacteria
	47ed8cfa3ec11460befd881a111fa005	0	0	0	0	0	0	0	0	0	0	13.4	18.6	13.6	5.9	14.8	0	21.1	27.6	22.7	40.7	56.4	0	0	9.2	0	43.6	18.4	0	6	40	0	0	23.7	21.5	17.3	6.8	0	34.3	18.1	13.7	6.6	0	0	0	0	0	0	Bacteria
	286231aec9d6c50bda282176e5f71a7e	0.7	0	0	3.9	0	0	2.1	14.5	0	0	0	0	0	0	0	0	0	1.4	0	0	0	0	11.9	13.5	0	5.2	45.1	13.2	10.1	194	9.2	0	130.3	373.1	309.7	440.3	250.3	19.3	18.5	55.3	85.6	148.3	1408.8	5.6	0	0	0	Bacteria
	961c707c005cf4c16fb3703d9fc02dc5	0	0	5.2	0	9.6	0	11.1	0	0	14.3	32.4	23.5	7.9	11	0	0	13.1	6.2	19.8	0	13	32.9	15.8	32.8	0	0	9.7	0	0	0	4.8	18.1	33.6	36.8	15.4	35.7	53.5	65.2	31	23.2	37.8	95.6	190.5	18.7	29.9	75.4	19.8	Bacteria
[truncated: 13 more columns]
