# Supplementary material for: The core microbiome of cultured Pacific oyster spat is affected by age but not mortality
Source: Microbiol Spectr. 2024 Aug 20;12(10):e00031-24. doi: 10.1128/spectrum.00031-24 (PMC11448229; doi:10.1128/spectrum.00031-24)
Supplement: Table S3 — Linear models with R2, slope, and significance (P-value). [file spectrum.00031-24-s0006.xlsx]

## Sheet: bbc_taxa_diff_class_freq_review
	Supplementary Table 3: Linear models with R2, slope and significance (P-value) for the change in frequencies of significant core OTUs across age classes. Indval column describes OTUs that were determined significant in the indicator species analysis with ABC being early age classes and DEF being late age classes. Balance column describes OTUs that were included in the balance tree analysis of com…
	Operational Taxonomic Unit				Prevalance per Age Class						Linear Model				Indval	Balance
	ID	Genus	Family	Phylum	A	B	C	D	E	F	R2	P	Intercept	Slope
	491a646742d5e473a40a5a820c61f9b9	Ulvibacter	Flavobacteriaceae	Bacteroidetes	0.125	0.285714	0.5	0.833333	0.8	1	0.94888	0.000997151	-0.0344444	0.178605
	dcd48edca09e18e8e842366568a12722	Unknown	Rhodobacteraceae	Proteobacteria	0.25	0.285714	0.5	0.666667	1	1	0.94687	0.00107788	0.0111111	0.173129
	249efe65ed6bfb4c10e33177737a42f5	Unknown	A4b	Chloroflexi	0.125	0.428571	0.375	0.833333	1	1	0.906372	0.00339572	-0.0277778	0.187075	DEF
	8a79cc86c7184e6d040cc3edc6f83355	uncultured organism	uncultured	Proteobacteria	0.25	0.285714	0.625	0.666667	0.8	0.8	0.890578	0.00466455	0.137778	0.123844
	961c707c005cf4c16fb3703d9fc02dc5	Marinicella	Unknown Family	Proteobacteria	0.5	0.571429	0.75	1	1	1	0.879105	0.00571807	0.4	0.115306
	b514e36be2b6f2e1af07c67d9f965b9e	Unknown	A4b	Chloroflexi	0.375	0.714286	0.75	0.833333	1	1	0.878149	0.00581088	0.372222	0.116156
	6de3dfa83384062bd67849cdbc75216d	Unknown	Nitrosomonadaceae	Proteobacteria	0.125	0.285714	0.625	1	1	1	0.877617	0.00586289	-0.0166667	0.196939	DEF
	cb6188d3823838e89905b72970d410a8	Unknown	Rhodobacteraceae	Proteobacteria	1	1	0.875	0.5	0.6	0.2	0.869718	0.00666369	1.25333	-0.159286	ABC	DEN
	11ca284ca1d707c8c6d40d1848ab28c3	Unknown	Nitrosomonadaceae	Proteobacteria	0	0.142857	0.625	1	1	1	0.863312	0.00735264	-0.166667	0.227041	DEF	NUM
	fe614c4cdef42c9abdc7bf8f7fb8788b	Bdellovibrio	Bdellovibrionaceae	Proteobacteria	0.25	0.571429	0.75	0.833333	0.8	1	0.859817	0.00774355	0.248889	0.129116
	0568b31e114cdc9dc12ebeee0cb59576	Unknown	Nitrosomonadaceae	Proteobacteria	0	0.428571	0.625	1	1	1	0.8591	0.00782511	-0.0333333	0.202551	DEF
	31f06fd0cdecf16390a44e67bddb6d91	Unknown	Rhodobacteraceae	Proteobacteria	1	1	0.625	0.666667	0.6	0.2	0.854625	0.0083441	1.19778	-0.147381	ABC
	e708890a0f1031e2f930ec9eaf41e5f7	Dokdonia	Flavobacteriaceae	Bacteroidetes	0.375	0.428571	0.625	0.666667	0.6	0.8	0.833072	0.0110923	0.314444	0.0765986
	a85e6b4dcaccb28a4aaabb9f4deaefc5	Blastopirellula	Pirellulaceae	Planctomycetes	0.25	0.571429	0.5	1	1	1	0.831363	0.0113281	0.166667	0.158163	DEF
	02150b3487ce1fd827c6d33865783b73	Unknown	Rhodobacteraceae	Proteobacteria	0.25	0.571429	0.875	0.833333	1	1	0.829921	0.011529	0.255556	0.142687
	01ec664d70fa103defd351f5397c172e	Unknown	A4b	Chloroflexi	0.375	0.714286	0.75	1	1	1	0.824822	0.0122548	0.383333	0.120918
	2038eec835ba9f4537dd513c300bd128	Unknown	Rhodobacteraceae	Proteobacteria	0	0.571429	0.75	0.666667	1	1	0.805037	0.0152973	0.0444444	0.177211		NUM
	21acddbad3f53a23aacd25ac0fd421f5	Aquimarina	Flavobacteriaceae	Bacteroidetes	0.25	0.285714	0.75	0.5	1	1	0.800813	0.0159941	0.0666667	0.161224		NUM
	d3ee6618b887c58b301c2e8233c45bef	marine metagenome	marine metagenome	Planctomycetes	0.25	0.428571	0.75	0.5	0.8	1	0.797013	0.0166352	0.16	0.131837
	44d1fdc73f782acc90e1d8559fef23a9	uncultured	Saprospiraceae	Bacteroidetes	0.25	0.714286	0.875	0.833333	1	1	0.755982	0.0244443	0.322222	0.130442
	f0c69fb9da1055559f7709da735740b6	Litoreibacter	Rhodobacteraceae	Proteobacteria	0.25	0.714286	0.75	0.833333	0.8	1	0.748485	0.0260507	0.315556	0.116871
	5dab6ce6ccf8ac98075a3da926a2d587	uncultured	Micavibrionaceae	Proteobacteria	0.125	0	0.875	0.833333	1	1	0.748333	0.0260837	-0.0944444	0.209524
	f2b870c444f9c55861a8a906ebec69d3	Unknown	Rhodobacteraceae	Proteobacteria	0.125	0.714286	0.625	0.833333	0.8	1	0.739731	0.0279982	0.198889	0.138299
	63a4b8e40c100e72118caea46834384b	Sedimentitalea	Rhodobacteraceae	Proteobacteria	0.5	0.857143	0.875	1	1	1	0.709417	0.0353564	0.566667	0.0872449
	596f514df7b4b99342e598812a6193f1	Unknown	Rhodobacteraceae	Proteobacteria	0.5	0.857143	0.875	1	1	1	0.709417	0.0353564	0.566667	0.0872449
	ca77aaf03f60e356dccd77571e794dee	Unknown	Rhodobacteraceae	Proteobacteria	0.5	0.857143	0.875	1	1	1	0.709417	0.0353564	0.566667	0.0872449
	3edef9d24a69d193a3dd55e0bcf373d3	Unknown	Rhodobacteraceae	Proteobacteria	0.375	0.857143	0.875	1	1	1	0.65799	0.0501206	0.483333	0.105102
	ab1c3e754973c3376d437bb4a1837baa	Lewinella	Saprospiraceae	Bacteroidetes	0.25	0.714286	1	1	1	1	0.651609	0.0521625	0.366667	0.131633
	21e52693d3317fa40e73f6e24a66b16d	Unknown	Rhodobacteraceae	Proteobacteria	0	0.571429	0.375	1	1	0.8	0.649973	0.0526934	0.0333333	0.168878	DEF
	8d823fb69ff096f8623ac33497b2935a	uncultured	Cyclobacteriaceae	Bacteroidetes	0.125	0.428571	0.875	0.833333	0.8	0.8	0.622926	0.0619394	0.198889	0.127075
	5184e816a7ad68f6433394903624bbed	Unknown	Rhodobacteraceae	Proteobacteria	0.5	0.857143	1	1	1	1	0.607957	0.0674431	0.6	0.0836735
	286231aec9d6c50bda282176e5f71a7e	Unknown	Unknown	Bacteroidetes	0.5	0.285714	0.5	0.5	0.6	1	0.602344	0.0695798	0.22	0.0983673
	6bda9eccceef672797d0278bfbdb6f37	Roseovarius	Rhodobacteraceae	Proteobacteria	0.375	0.857143	1	1	1	1	0.576784	0.0798288	0.516667	0.101531
	19daf6b0bd84b5e24aecfc4d60f006ae	Unknown	Rhodobacteraceae	Proteobacteria	0.125	0.714286	0.75	0.666667	0.8	0.8	0.537522	0.0973063	0.287778	0.101395
	09ba79b9d9066fbe140806cc28d5f5c9	Unknown	Rhodobacteraceae	Proteobacteria	1	1	1	1	1	1	0.532164	0.158302	1	-7.76994e-17
	bd755eb4aceb2d843f88e25454c5f6b5	Unknown	Rhodobacteraceae	Proteobacteria	1	1	1	1	1	1	0.532164	0.158302	1	-7.76994e-17		DEN
	582a6a6dea03ea86b2dcd7abfb8d1e9d	uncultured bacterium	uncultured bacterium	Planctomycetes	0.125	0.714286	0.875	1	1	0.8	0.506942	0.112473	0.316667	0.12449
	1dc3c28a0734ebf9354b93da15622f1f	Unknown	Rhodobacteraceae	Proteobacteria	0.5	1	0.875	1	1	1	0.490909	0.121004	0.633333	0.075
	55723a8e7e7ccdd0777ad14b431fcfd6	Pseudophaeobacter	Rhodobacteraceae	Proteobacteria	0.5	1	0.875	1	1	1	0.490909	0.121004	0.633333	0.075
	889497ad8e64fd6a409cc3b5d86c9ca1	Unknown	Rhodobacteraceae	Proteobacteria	0.5	1	0.875	1	1	1	0.490909	0.121004	0.633333	0.075
	447ce24138eb2de774cd4739cc6cef9c	Fuerstia	Rubinisphaeraceae	Planctomycetes	0.5	1	0.875	1	1	1	0.490909	0.121004	0.633333	0.075
	e468bb1c0873e9a78845ac975c7f0ffc	Fuerstia	Rubinisphaeraceae	Planctomycetes	0.5	1	0.875	1	1	1	0.490909	0.121004	0.633333	0.075
	2179b13bb3ef1e330d6a375f5612e508	uncultured bacterium	uncultured	Proteobacteria	0.625	0.571429	0.875	0.833333	0.8	0.8	0.439066	0.151536	0.598889	0.0434014
	36eb94d20d82588034ce7471f6116b36	Unknown	Rhodobacteraceae	Proteobacteria	0.625	1	0.875	0.833333	1	1	0.436692	0.153049	0.705556	0.052381
	3fe8c137b85bfda00a837b629ac17d9b	Nitrosomonas	Nitrosomonadaceae	Proteobacteria	0	0.428571	0.875	1	1	0.6	0.43468	0.154339	0.166667	0.138265
	1ba30ae62cf60f960d1a2c415f8be237	Nitrosomonas	Nitrosomonadaceae	Proteobacteria	0.875	1	1	1	1	1	0.428571	0.158302	0.916667	0.0178571
	bcfb2e30a92172f42ed596464014101c	Unknown	Rhodobacteraceae	Proteobacteria	0.875	1	1	1	1	1	0.428571	0.158302	0.916667	0.0178571
	b3bd9408b28d068d56aaa2df70be6b34	Roseobacter clade CHAB-I-5 lineage	Rhodobacteraceae	Proteobacteria	0.875	1	1	1	1	1	0.428571	0.158302	0.916667	0.0178571
	70dc620dbb285c99d4448a06d60fa245	Unknown	Flavobacteriaceae	Bacteroidetes	1	1	1	1	1	0.8	0.428571	0.158302	1.06667	-0.0285714
	676779099745e11df82974e62c5894c2	Unknown	Rhodobacteraceae	Proteobacteria	0.75	1	1	1	1	1	0.428571	0.158302	0.833333	0.0357143
	a35b2910895d01ebfa2ebefcdd8a4065	Unknown	Rhodobacteraceae	Proteobacteria	0.75	1	1	1	1	1	0.428571	0.158302	0.833333	0.0357143
	993c7167ef3e52806f01879d08402dbd	Litoreibacter	Rhodobacteraceae	Proteobacteria	0.625	1	1	1	1	1	0.428571	0.158302	0.75	0.0535714
	6dd2771eda7c35ee3ec2a75247f2ad78	uncultured	Saprospiraceae	Bacteroidetes	0.5	0.571429	0.75	0.833333	0.6	0.8	0.426571	0.159616	0.508889	0.0476871
	e41d26e9b5ca353fffb75fd0b68dd18d	Nitrosomonas	Nitrosomonadaceae	Proteobacteria	0.25	1	0.75	0.833333	0.8	1	0.391498	0.183933	0.448889	0.092381
	5a1b1e38b4513fa7251d6863c54d3197	Loktanella	Rhodobacteraceae	Proteobacteria	0.5	0.714286	0.875	0.666667	0.8	0.8	0.38992	0.185087	0.571111	0.0442517
	6736d9d7d16fa9032e8911c9c41f0e0c	Olleya	Flavobacteriaceae	Bacteroidetes	0.25	1	0.75	1	0.8	1	0.388571	0.186077	0.46	0.0971429
	4161d2e9cc2b2affa0b767f5f866838a	Unknown	Halieaceae	Proteobacteria	0	0.428571	0.875	1	0.8	0.6	0.387103	0.187159	0.193333	0.121122
	4d427524f6c505bb1a5b417dfeac818d	Unknown	Rhodobacteraceae	Proteobacteria	0.5	0.714286	1	1	1	0.8	0.378519	0.193581	0.6	0.0673469
	2dd9b9c3350cdef5d143a006f665ead6	uncultured	Saprospiraceae	Bacteroidetes	0.625	1	1	0.833333	1	1	0.348876	0.217047	0.738889	0.0488095
	d4a39e90b6f77a7a792d7105530971b8	Unknown	Rhodobacteraceae	Proteobacteria	0.75	1	0.875	1	0.8	0.2	0.33538	0.228433	1.09333	-0.0921429
	1f1ed2d28d750ab5d2e8139594bcc56d	Congregibacter	Halieaceae	Proteobacteria	0.625	0.857143	0.875	0.833333	0.6	0.4	0.30027	0.260316	0.892222	-0.0553741
	7a63872efda9232dc95252ac85cd3794	[Polaribacter] huanghezhanensis	Flavobacteriaceae	Bacteroidetes	1	1	0.75	1	1	0.6	0.287671	0.272621	1.06667	-0.05
	bdf46a8fd374318598121ad9bdba1a83	Ilumatobacter	Ilumatobacteraceae	Actinobacteria	0.125	0.571429	0.625	0.833333	0.8	0.4	0.209257	0.361693	0.332222	0.0648299
	125d9fd5900359875f0fc507cbb1c9ed	Kiloniella	Kiloniellaceae	Proteobacteria	0.375	0.428571	0.75	0	1	0.8	0.208982	0.362049	0.25	0.0882653
	dbf1e169fdb7c3ad98ef622b22e52d43	Nitrosomonas	Nitrosomonadaceae	Proteobacteria	0.125	0.714286	0.625	1	0.6	0.6	0.207656	0.363775	0.37	0.0687755
	dbf02f3605c37021b498ec258b17a01c	Dokdonia	Flavobacteriaceae	Bacteroidetes	0.5	0.571429	0.5	0.666667	0.6	0.2	0.167648	0.420149	0.631111	-0.0356463
	3f021647a7abed3987e62c908ced7652	Aquibacter	Flavobacteriaceae	Bacteroidetes	0.625	0.714286	0.5	0.666667	0.6	0.8	0.132806	0.477561	0.581111	0.019966
	430e2c1a54b27a9a1603235105ab8d7f	uncultured Bacteroidetes bacterium	37-13	Bacteroidetes	0.375	0.857143	1	0.833333	0.6	0.8	0.0816922	0.582947	0.625556	0.0339116
	e080e72b1270eabee277e8f8983f24db	Loktanella	Rhodobacteraceae	Proteobacteria	0.25	0.857143	0.75	0.833333	0.6	0.6	0.0640513	0.62848	0.542222	0.0303401
	8043c8ca19b65a45628546e8c63c4668	uncultured	Oligoflexaceae	Proteobacteria	0.25	0.857143	0.625	0.5	0.6	0.2	0.0614581	0.635757	0.62	-0.0327551
	4750fb30a96b164a8248164745739157	Unknown	Rhodobacteraceae	Proteobacteria	0.875	1	1	1	1	0.8	0.0528376	0.661276	0.983333	-0.0107143
	47ed8cfa3ec11460befd881a111fa005	Unknown	Unknown	Proteobacteria	0.25	0.714286	0.75	0.666667	0.8	0.4	0.0502867	0.669268	0.504444	0.0263946
	d6543f8604853481e2d2466a5f918866	Unknown	Flavobacteriaceae	Bacteroidetes	0.75	1	1	1	1	0.8	0.012987	0.829799	0.9	0.00714286
	6310888eb9f88efbcde9b8b5e56070a0	Unknown	Rhodobacteraceae	Proteobacteria	0.5	1	0.75	0.833333	0.8	0.6	2.52919e-05	0.992456	0.748889	-0.00047619
